# Supplementary material for: The Importance of Antibiotics in Facial Fracture Treatment—A Systematic Meta-Review
Source: Craniomaxillofac Trauma Reconstr. 2025 Nov 3;18(4):48. doi: 10.3390/cmtr18040048 (PMC12641708; doi:10.3390/cmtr18040048)
Supplement: Supplementary file 1 [file cmtr-18-00048-s001.zip]

Archive with 1 entries (1 files):
- cmtr-3931172-supplementary.pdf
